# Supplementary material for: Evolution and co-evolution of the suck behaviour, a postcopulatory female resistance trait that manipulates received ejaculate
Source: BMC Biol. 2025 Mar 26;23:87. doi: 10.1186/s12915-025-02171-5 (PMC11948766; doi:10.1186/s12915-025-02171-5)
Supplement: Supplementary file 3 — Additional file 3. Movie S3. Behavioural instances that could possibly represent cases of hypodermic insemination. Note that the movies are recorded at one frame per second, but played back at a rate of ten frames per second, i.e. a 1:10 time lapse. See the inset time stamp for the absolute timing (full movies will be available online in a public data repository). A. Macrostomum sp. 1 In this movie clip, there is a single drop with two worms. Shortly after the movie begins, one of the worms seems to attach to the tail plate of the other worm by its posterior region (where the stylet or male intromittent organ would be located). This could possibly be hypodermic insemination. After some time, this phenomenon is again rapidly repeated. B. M. gabriellae In this movie clip, there is a single drop with two worms that are rapidly moving. They come into contact briefly, when one of the worms reverses its direction rapidly, and puts its posterior region (where the stylet or male intromittent organ would be located) in touch with of the partner’s mid-region. This could potentially be hypodermic insemination. [file 12915_2025_2171_MOESM3_ESM.zip]

Archive with 2 entries (2 files):
- Additional file 3. Movie S3A.mov
- Additional file 3. Movie S3B.mov
